# Supplementary material for: The Impact of Warming on Assembly Processes and Diversity Patterns of Bacterial Communities in Mesocosms
Source: Microorganisms. 2023 Nov 19;11(11):2807. doi: 10.3390/microorganisms11112807 (PMC10672829; doi:10.3390/microorganisms11112807)
Supplement: Supplementary file 1 [file microorganisms-11-02807-s001.zip]

Archive with 1 entries (1 files):
- microorganisms-2686399-supplementary.pdf
